# Supplementary material for: Analysis of the Phenolic Profile of Chelidonium majus L. and Its Combination with Sericin: Balancing Antimicrobial Activity and Cytocompatibility
Source: Int J Mol Sci. 2025 Oct 11;26(20):9911. doi: 10.3390/ijms26209911 (PMC12563533; doi:10.3390/ijms26209911)
Supplement: Supplementary file 1 [file ijms-26-09911-s001.zip]

Archive with 1 entries (1 files):
- ijms-3879091-supplementary.pdf
